# Supplementary material for: Rhinacanthin-C but Not -D Extracted from Rhinacanthus nasutus (L.) Kurz Offers Neuroprotection via ERK, CHOP, and LC3B Pathways
Source: Pharmaceuticals (Basel). 2022 May 20;15(5):627. doi: 10.3390/ph15050627 (PMC9145051; doi:10.3390/ph15050627)
Supplement: Supplementary file 1 [file pharmaceuticals-15-00627-s001.zip]

Archive with 1 entries (1 files):
- pharmaceuticals-1677432-supplementary.pdf
